# Supplementary material for: Exploratory Dietary Approaches for Drug-Resistant Epilepsy Beyond Standard Ketogenic Diet and Fish Oil: A Systematic Review of Preliminary Clinical Evidence
Source: Neurol Int. 2026 Jan 4;18(1):9. doi: 10.3390/neurolint18010009 (PMC12844633; doi:10.3390/neurolint18010009)
Supplement: Supplementary file 1 [file neurolint-18-00009-s001.zip]

Archive with 1 entries (1 files):
- neurolint-4042072-supplementary.pdf
